# Supplementary material for: The Health History of First-Degree Relatives’ Dyslipidemia Can Affect Preferences and Intentions following the Return of Genomic Results for Monogenic Familial Hypercholesterolemia
Source: Genes (Basel). 2024 Mar 21;15(3):384. doi: 10.3390/genes15030384 (PMC10970353; doi:10.3390/genes15030384)
Supplement: Supplementary file 1 [file genes-15-00384-s001.zip]

Archive with 1 entries (1 files):
- genes-2896616-supplementary.xlsx
