# Supplementary material for: The Health History of First-Degree Relatives’ Dyslipidemia Can Affect Preferences and Intentions following the Return of Genomic Results for Monogenic Familial Hypercholesterolemia
Source: Genes (Basel). 2024 Mar 21;15(3):384. doi: 10.3390/genes15030384 (PMC10970353; doi:10.3390/genes15030384)
Supplement: Supplementary file 1 [file genes-15-00384-s001.zip › genes-2896616-supplementary.xlsx]

## Sheet: TS1
	Table S1. Relatives' characteristics (n = 2212)
			n	Proportion
	Number of relatives	Total	2212	1
		First-degree	1196	0.541
		Second-degree	967	0.437
		Third-degree	49	0.022
	Number of relatives with a medical history	Dyslipidemia	167	0.075
		Heart disease	110	0.05
		Stroke	103	0.047
